# Supplementary material for: Porcine Circovirus Type 2 Vaccines: Commercial Application and Research Advances
Source: Viruses. 2022 Sep 10;14(9):2005. doi: 10.3390/v14092005 (PMC9504358; doi:10.3390/v14092005)
Supplement: Supplementary file 1 [file viruses-14-02005-s001.zip]

Archive with 1 entries (1 files):
- viruses-1908339-supplementary.pdf
